# Supplementary material for: Study on interspecific relationships, community stability, and environmental factors of lithophytic moss at different elevations in karst cities
Source: Ecol Evol. 2024 Aug 6;14(8):e70120. doi: 10.1002/ece3.70120 (PMC11303666; doi:10.1002/ece3.70120)
Supplement: Supplementary file 1 — Table S1. [file ECE3-14-e70120-s001.xlsx]

## Sheet: Supplementary Table 1
Supplementary Table 1 Species composition and important values of lithogenic bryophytes in different elevation gradients
number	Family	Genus	Species	Importance value	Importance value	Importance value	Importance value	Importance value
				N1 (989-1091m)	N2 (1092-1193m)	N3 (1194-1295m)	N4 (1296-1398m)	Total (989-1398m)
S1	Thuidiaceae	Haplocladium Müll. Hal	Haplocladium angustifolium (Hampe et C. Müll.) Broth	0.338592	0.445326	0.458203	0.257326	1.49945
S2	Brachytheciaceae	Brachythecium Bruch & Schimp	Brachythecium salebrosum (Weber. & Mohr) Schimp	0.320428	0.368283	0.216989	0.453192	1.35889
S3	Pottiaceae	Didymodon Hedw	Didymodon ditrichoides (Broth.) X. J. Li & S. He	0.195428	0.370831	0.41752	0.359344	1.34312
S4	Thuidiaceae	Haplocladium Müll. Hal	Haplocladium microphyllum (Hedw.) Broth	0.250419	0.386222	0.242955	0.445456	1.32505
S5	Pottiaceae	Weissia Hedw	Weissia exserta (Broth.) P. C. Chen	0.327228	0.174706	0.285877	0.38748	1.17529
S6	Brachytheciaceae	Brachythecium Bruch & Schimp	Brachythecium coreanum Cardot	0.132136	0.457714	0.294211	0.112969	0.99703
S7	Pottiaceae	Hyophila Brid	Hyophila involuta (Hook.) Jaeg	0.23005	0.212679	0.227584	0.300005	0.970318
S8	Pottiaceae	Didymodon Hedw	Didymodon ferrugineus (Schimp. ex Besch.) Hill	0.535691	0.0605664		0.36767	0.963927
S9	Bryaceae	Bryum Hedw	Bryum calophyllum R. Br	0.29005	0.140921	0.433946	0.0631339	0.928051
S10	Brachytheciaceae	Brachythecium Bruch & Schimp	Brachythecium amnicola Müll. Hal	0.269327	0.206572	0.188377	0.168155	0.832432
S11	Bryaceae	Bryum Hedw	Bryum dichotomum Hedw	0.289801	0.232671	0.182524	0.0885061	0.793502
S12	Hypnaceae	Eurohypnum	Eurohypnum leptothallum (C. Meull.) Ando	0.159672	0.191779	0.0902375	0.286049	0.727737
S13	Thuidiaceae	Claopodium Renauld & Cardot	Claopodium aciculum (Broth.) Broth	0.292789	0.113597	0.277688		0.684074
S14	Brachytheciaceae	Brachythecium Bruch & Schimp	Brachythecium albicans (Hedw.) Schimp	0.38605	0.198982		0.0853536	0.670385
S15	Hypnaceae	Gollania Broth	Taxiphyllum taxirameum (Mitt.) Fleisch	0.287538	0.219005	0.161131		0.667674
S16	Brachytheciaceae	Brachythecium Bruch & Schimp	Brachythecium plumosum (Hedw.) B.S.G	0.0605957	0.199701		0.403137	0.663434
S17	Brachytheciaceae	Brachythecium Bruch & Schimp	Brachythecium populeum (Hedw.) Schimp	0.0781609	0.12549	0.257048	0.17559	0.636288
S18	Brachytheciaceae	Eurhynchium Bruch & Schimp	Eurhynchium longirameum (Müll. Hal.) Y. F. Wang & R. L. Hu	0.0748076	0.328723	0.131341	0.0792135	0.614085
S19	Pottiaceae	Tortella (Lindb.) Limpr	Tortella tortuosa (Hedw.) Limpr	0.41146		0.0600952	0.123352	0.594906
S20	Pottiaceae	Didymodon Hedw	Didymodon nigrescens (Mitt.) Saito	0.436782	0.144012			0.580794
S21	Pottiaceae	Didymodon Hedw	Didymodon tectorus (C.Müll.) Saito		0.181026		0.376316	0.557342
S22	Hypnaceae	Gollania Broth	Taxiphyllum cuspidifolium (Card.) Iwats		0.343387	0.0650056	0.113224	0.521617
S23	Brachytheciaceae	Brachythecium Bruch & Schimp	Brachythecium garovaglioides Müll. Hal		0.0828125		0.427868	0.51068
S24	Brachytheciaceae	Brachythecium Bruch & Schimp	Brachythecium pendulum Takaki	0.116017	0.063023		0.303532	0.482573
S25	Brachytheciaceae	Brachythecium Bruch & Schimp	Brachythecium helminthocladum Broth. & Paris				0.452247	0.452247
S26	Anomodontaceae	Anomodon Hook. et Tayl	Anomodon perlingulatus Broth. ex P. C. Wu & Y. Jia		0.0612805	0.375253		0.436534
S27	Amblystegiaceae	Platydictya Berk	Platydictya jungermannioides (Brid.) Crum				0.434676	0.434676
S28	Mniaceae	Plagiomnium T.J. Kop	Plagiomnium maximoviczii (Lindb.) T. J. Kop			0.133571	0.276364	0.409935
S29	Brachytheciaceae	Brachythecium Bruch & Schimp	Brachythecium pulchellum Broth. & Paris				0.400625	0.400625
S30	Thuidiaceae	Haplocladium Müll. Hal	Haplocladium strictulum (Cardot) Reimers	0.262644		0.0644255	0.0665624	0.393632
S31	Pottiaceae	Weissia Hedw	Weissia longifolia Mitt				0.276367	0.276367
S32	Brachytheciaceae	Eurhynchium Bruch & Schimp	Eurhynchium laxirete Broth	0.0861351		0.18944		0.275575
S33	Brachytheciaceae	Brachythecium Bruch & Schimp	Brachythecium piligerum Cardot			0.2721		0.2721
S34	Brachytheciaceae	Brachythecium Bruch & Schimp	Bryum pseudotriquetrum (Hedw.) Gaertn			0.243953		0.243953
S35	Entodontaceae	Entodon Müll. Hal	Entodon compressus (Hedw.)C. Muell	0.0970721		0.134489		0.231561
S36	Thuidiaceae	Thuidium Bruch & Schimp	Thuidium kanedae Sakurai				0.210577	0.210577
S37	Brachytheciaceae	Eurhynchium Bruch & Schimp	Eurhynchium angustirete (Broth.) T. J. Kop				0.209977	0.209977
S38	Brachytheciaceae	Eurhynchium Bruch & Schimp	Eurhynchium coarctum C.Müll		0.147505	0.0519901		0.199495
S39	Brachytheciaceae	Brachythecium Bruch & Schimp	Brachythecium oedipodium (Mitt.) A. Jaeger				0.196257	0.196257
S40	Pottiaceae	Trichostomum Bruch	Trichostomum brachydontium Bruch		0.104762	0.088136		0.192898
S41	Brachytheciaceae	Camptothecium B.S.G	Camptothecium lutescens (Hedw.) B.S.G				0.191869	0.191869
S42	Hypnaceae	Gollania Broth	Gollania varians (Mitt.) Broth				0.188476	0.188476
S43	Amblystegiaceae	Campyliadelphus	Campyliadelphus chrysophyllus (Brid.) R. S. Chopra				0.140039	0.140039
S44	Pottiaceae	Hyophila Brid	Hyophila setschwanica (Broth.) Hilp			0.131602		0.131602
S45	Hypnaceae	Hypnum Hedw	Hypnum hamulosum Schimp				0.130769	0.130769
S46	Racopilaceae	Racopilum P.Baeuv	Racopilum cuspidigerum (Schwaeger.) Aongstr		0.122995			0.122995
S47	Fissidentaceae	Fissidens Hedw., Spec.Musc.152.1801	Fissidens nobilis Griff			0.121733		0.121733
S48	Entodontaceae	Entodon Müll. Hal	Entodon flavescens (Hook.) Jaeg		0.105589			0.105589
S49	Hypnaceae	Gollania Broth	Gollania ruginosa (Mitt.) Broth		0.101943			0.101943
S50	Pottiaceae	Hyophila Brid	Hyophila nymaniana (M. Fleisch.) Menzel				0.0886769	0.0886769
S51	Neckeraceae	Neckera Hedw	Neckera pennata Hedw				0.0732158	0.0732158
S52	Pottiaceae	Timmiella (De Not.) limpr.	Timmiella anomala (Bruch & Schimp.) Limpr				0.0721461	0.0721461
S53	Mniaceae	Plagiomnium T.J. Kop	Plagiomnium ellipticum (Brid.)T. J. Kop				0.0712884	0.0712884
S54	Bryaceae	Bryum Hedw	Bryum sauteri Bruch & Schimp		0.0664659			0.0664659
S55	Brachytheciaceae	Rhynchostegium Bruch & Schimp	Rhynchostegium ovalifolium Okam			0.0607133		0.0607133
S56	Fabroniaceae	Fabronia Brid	Anacamptodon latidens (Besch.) Broth		0.0575758			0.0575758
S57	Brachytheciaceae	Brachythecium Bruch & Schimp	Brachythecium rutabulum (Hedw.) Schimp				0.0542045	0.0542045
S58	Brachytheciaceae	Brachythecium Bruch & Schimp	Brachythecium buchananii (Hook.) A. Jaeger		0.0501441			0.0501441
Note: Elevation gradient:N1(989-1091m), N2(1092-1193m), N3(1194-1295m) and N4(1296-1398m).

## Sheet: Supplementary Table 2
Supplementary Table 2 Chi-square test and Jaccard index comparison of dominant species of lithophyte moss at different elevations in urban areas (N1-N4:989-1398m)
N1	χ² JI	S1	S2	S3	S4	S5	S6	S7	S8	S9	S10	S11	S12	S13	S14	S15	N2	χ² JI	S1	S2	S3	S4	S5	S6	S7	S8	S9	S10	S11	S12	S13	S14	S15
	S1		0.0150825	0.0421646	0.0230077	0.0133381	0.00780374	0.0707789	0	0.0257913	0	0.025771	0	0.0290826	0.02284	0.00244872		S1		0.0356016	0.0119059	0.0148757	0.0204055	0	0.0466711	0	0	0	0.0328762	0.0166747	0	0.0522274	0
	S2	▽		0.0316404	0.0323301	0.00812611	0.0227434	0	0.0280084	0	0.0463367	0	0	0.00430354	0.0777831	0.0513837		S2	▽		0	0.0659141	0.00150754	0.0359073	0	0	0	0.0301515	0	0	0	0	0.0319081
	S3	▽	▽		0.123239	0.0704271	0.0190233	0.0167471	0	0.00538173	0.00588669	0.00537751	0.0153512	0.00838267	0.0227115	0.0134069		S3	▼	▼		0.0385431	0.0209665	0.0710741	0.00962306	0	0.00410584	0	0	0.00465057	0.000848266	0.0294776	0
	S4	▽	▽	◆		0.0453557	0.0313779	0	0	0	0	0	0.00212757	0.0265872	0.0414099	0.00707155		S4	▼	▽	▼		0.0406707	0.00638649	0	0	0.0115233	0.0026068	0	0.00678507	0.0157693	0.0123477	0.00275841
	S5	▽	▽	◇	▽		0	0.00792665	0	0.011802	0	0.0117927	0.0327942	0.0121237	0.0257317	0		S5	▽	▽	▽	▽		0.0199841	0.0255372	0.00388241	0.00932345	0	0.0179091	0.0391699	0.00597642	0.0213441	0
	S6	▽	◇	◇	◇	▽		0	0.0302507	0	0	0	0	0	0	0		S6	▼	▽	◇	▼	▽		0	0	0	0	0	0	0	0	0
	S7	◇	▽	▽	▽	▽	▽		0	0	0	0	0	0	0	0		S7	◇	▽	▽	▽	◇	▽		0.0138161	0	0	0.0406378	0.0828363	0	0	0
	S8	▽	▽	▽	▽	▽	◇	▽		0	0	0	0	0	0	0		S8	▽	▽	▽	▽	◇	▽	◇		0	0	0	0.0361293	0	0	0
	S9	◇	▽	▽	▽	◇	▽	▽	▽		0	0.16954	0	0	0	0		S9	▽	▽	▽	◇	◇	▽	▽	▽		0	0	0	0.0548353	0.00696397	0
	S10	▽	◇	▽	▽	▽	▽	▽	▽	▽		0	0	0	0.0139891	0.0120781		S10	▽	◇	▽	▽	▽	▽	▽	▽	▽		0	0	0	0	0.118948
	S11	◇	▽	▽	▽	◇	▽	▽	▽	◇	▽		0	0	0	0		S11	◇	▽	▽	▽	◇	▽	◇	▽	▽	▽		0	0	0	0
	S12	▽	▽	▽	▽	◇	▽	▽	▽	▽	▽	▽		0.0234431	0	0.013858		S12	▽	▽	▽	▽	◇	▽	◇	◇	▽	▽	▽		0	0.0207663	0
	S13	▽	▽	▽	▽	▽	▽	▽	▽	▽	▽	▽	◇		0	0.0935167		S13	▽	▽	▽	◇	▽	▽	▽	▽	◇	▽	▽	▽		0	0
	S14	▽	◇	▽	▽	▽	▽	▽	▽	▽	◇	▽	▽	▽		0.00240897		S14	◇	▽	◇	▽	▽	▽	▽	▽	▽	▽	▽	◇	▽		0
	S15	▽	◇	▽	▽	▽	▽	▽	▽	▽	◇	▽	▽	◇	▽			S15	▽	◇	▽	▽	▽	▽	▽	▽	▽	◇	▽	▽	▽	▽
N3	χ² JI	S1	S2	S3	S4	S5	S6	S7	S8	S9	S10	S11	S12	S13	S14	S15	N4	χ² JI	S1	S2	S3	S4	S5	S6	S7	S8	S9	S10	S11	S12	S13	S14	S15
	S1		0.00956499	0.0668812	0	0	0	0	0	0	0.0770835	0	0	0	0	0		S1		0.0114995	0	0.0256327	0.0305669	0.00129752	0	0.04663	0	0	0	0.0447183	0	0.0234261	0
	S2	▽		0.0162866	0.0128719	0.0204239	0.0020439	0	0.147253	0	0	0	0	0.0752025	0	0		S2	▼		0.0105903	0	0.0100953	0.00625489	0.00035035	0	0.004409	0.000466135	0	0.0297997	0	0.0058146	0.0138873
	S3	◇	▽		0	0.0372055	0.0282463	0.00825436	0	0.0581871	0.0169085	0	0.0200295	0	0	0.000592821		S3	▽	▼		0	0.0325532	0.0158326	0.0125545	0	0	0	0	0.00673314	0	0	0
	S4	▽	▽	▽		0.0106051	0.0145205	0.0429522	0	0.0267085	0	0.108293	0.00789432	0.0380359	0.0167141	0.0518841		S4	◇	▼	▽		0.00718218	0	0.0536774	0	0	0.0652849	0.0367073	0	0	0.01554	0
	S5	▽	▽	◇	▽		0.0205439	0.0319957	0	0	0	0	0	0.0651789	0	0		S5	▽	▼	▽	▽		0.00670875	0	0.0131661	0	0	0.0135748	0.00596356	0	0.00272211	0
	S6	▽	▽	▽	▽	▽		0.0125174	0	0.0328526	0	0.00557401	0	0.0123328	0	0.0597161		S6	▽	▽	◇	▽	▽		0.017333	0	0	0.00986381	0	0.0142814	0.110527	0.00753566	0
	S7	▽	▽	▽	◇	◇	▽		0	0.0167871	0	0	0.00513729	0	0.128992	0.0152821		S7	▽	▼	▽	◇	▽	◇		0	0.00240071	0.0704359	0	0	0	0	0
	S8	▽	◇	▽	▽	▽	▽	▽		0	0	0	0	0	0	0.0114759		S8	◇	▽	▽	▽	▽	▽	▽		0	0	0	0.0150016	0	0	0
	S9	▽	▽	▽	▽	▽	▽	▽	▽		0	0	0.0221474	0	0	0.0274121		S9	▽	◇	▽	▽	▽	▽	▽	▽		0	0	0	0	0	0
	S10	◇	▽	▽	▽	▽	▽	▽	▽	▽		0	0.0497286	0	0	0		S10	▽	▽	▽	◇	▽	◇	◇	▽	▽		0.0430137	0.0148757	0	0.0159203	0
	S11	▽	▽	▽	◇	▽	▽	▽	▽	▽	▽		0	0	0	0.0198392		S11	▽	▽	▽	◇	◇	▽	▽	▽	▽	◇		0	0	0.0130567	0
	S12	▽	▽	◇	▽	▽	▽	▽	▽	◇	◇	▽		0	0	0.00811637		S12	◇	▼	▽	▽	▼	◇	▽	◇	▽	◇	▽		0	0.00258936	0
	S13	▽	◇	▽	◇	◇	▽	▽	▽	▽	▽	▽	▽		0	0		S13	▽	▽	▽	▽	▽	◇	▽	▽	▽	▽	▽	▽		0	0
	S14	▽	▽	▽	◇	▽	▽	◇	▽	▽	▽	▽	▽	▽		0		S14	◇	▽	▽	◇	▽	◇	▽	▽	▽	◇	◇	▽	▽		0
	S15	▽	▽	▽	◇	▽	◇	▽	▽	▽	▽	◇	▽	▽	▽			S15	▽	◇	▽	▽	▽	▽	▽	▽	▽	▽	▽	▽	▽	▽
Note:	◆	Significant positive association
	◇	Positive correlation
	▼	Significant negative association
	▽	Negative correlation
	0	JI<0.3
	0	JI=0

## Sheet: Supplementary Table 3
Supplementary Table 3 Semi-matrix of Pearson and Spearman rank correlation test for dominant species at N1-N4 (989-1398m) elevation
Note: Species numbers are the same as in Table 1.

## Sheet: Supplementary Table 4
Supplementary table 4 Select environment variables for interpretation before CCA
Environmental factor	Explanatory quantity（%）	Contribution rate（%）	F	P
Air humidity	1.9	17.5	2.2	0.002**
Light intensity	1.5	13.7	1.7	0.006**
Stability	1.3	11.7	1.5	0.072
Elevation	1.2	10.7	1.4	0.048*
Slope	1.1	10.1	1.3	0.058
Rock exposure	1	9.6	1.2	0.144
Canopy density	1	9.6	1.2	0.124
Vegetation coverage	0.8	7.2	0.9	0.582
Slope aspects	0.7	6.7	0.9	0.752
Air temperature	0.3	3.2	0.4	0.838
**, P<0.01, *, P<0.05

## Sheet: Supplementary Table 5
Supplementary table 5 CCA Analysis Results
Statistic	Axis 1	Axis 2	Axis 3	Axis 4
Eigenvalues	0.4218	0.2259	0.2131	0.168
Explained variation (cumulative)	2.63	4.04	5.37	6.42
Pseudo-canonical correlation	0.8024	0.6859	0.6251	0.58
Explained fitted variation (cumulative)	38.17	58.61	77.89	93.09
