# Supplementary material for: Study on interspecific relationships, community stability, and environmental factors of lithophytic moss at different elevations in karst cities
Source: Ecol Evol. 2024 Aug 6;14(8):e70120. doi: 10.1002/ece3.70120 (PMC11303666; doi:10.1002/ece3.70120)
Supplement: Supplementary file 2 — Table S6. [file ECE3-14-e70120-s002.xlsx]

## Sheet: Sheet1
						Environmental factor
Number		Plot number	Time（2022）	Weather condition	species(quantity)	Elevation	Slope aspects(°)	Slope(°)	Vegetation coverage(%)	Canopy density(%)	Light intensity（lux）	Air temperature(℃）	Air humidity(%)	Rock exposure(%)
1	N1（989-1091m）	159	4.11 12.28	cloudy	5	1003	Southwest 212	10	20	20	19910	23.4	48.7	80
2		158	4.11 14.15	cloudy	2	1036	West 289	80	90	80	9480	22.6	46.5	70
3		157	4.11 16.04	cloudy	3	1029	Northwest 322	35	50	50	15460	22.2	42.7	60
4		149	4.11 17.07	cloudy	6	998	West 290	70	30	20	19410	21.7	42.5	70
5		147	4.13 11.49	cloudy	2	1070	East 86	15	50	50	1152	20.4	43.5	30
6		105	4.13 13.03	cloudy	4	1088	Northeast 47	45	5	5	8590	19.5	44.9	100
7		97	4.19 11.30	cloudy	5	1088	Southeast 125	40	40	50	3130	25.6	41.5	70
8		96	4.13 15.28	cloudy	4	1077	Northwest 327	25	50	50	17290	25	41.2	70
9		95	4.13 17.11	cloudy	4	1091	Southeast 139	75	40	40	6620	22.6	40.1	90
10		88	4.19 17.40	cloudy	5	1074	East 90	3	60	70	3336	27.3	42.5	20
11		87	4.19 14.36	cloudy	3	1074	North 349	25	30	40	2050	22.7	41.2	85
12		77	4.19 13.20	cloudy	3	1066	South 172	65	30	30	17230	30.5	43.3	50
13		75	4.20 11.34	cloudy	5	1064	North 359	40	50	60	3920	27	43.2	70
14		70	4.20 13.15	cloudy	3	1090	South 197	35	60	60	2600	23.2	41.2	75
15		67	4.20 14.11	cloudy	4	1091	Southwest 214	50	75	60	2600	22.2	43.5	80
16		64	4.20 18.09	cloudy	3	1090	Northeast 35	40	40	40	3840	21.3	42.9	70
17		63	4.20 16.32	cloudy	5	1076	Southwest 215	70	50	50	1030	21.6	44.2	70
18		61	4.20 15.30	cloudy	5	1090	Northeast 27	35	25	10	7800	26.4	41.2	60
19		60	4.23 16.03	cloudy	5	1086	Northeast 52	40	50	60	3020	24.8	43.6	70
20		46	4.23 14.23	cloudy	3	1091	Southwest 215	25	25	20	55300	21.4	38.5	90
21		43	4.23 12.51	cloudy	4	1090	North 8	45	40	50	42530	26.6	38.2	75
22		42	4.23 12.08	cloudy	3	1079	Northwest 315	10	40	55	4800	26.4	40.2	70
23		38	4.23 17.46	cloudy	4	1086	Northeast 31	35	15	10	22700	31.3	37.1	80
24		33	4.25 10.29	overcast sky	1	1086	Northwest 325	60	40	30	22000	30.5	38	80
25	N2（1092-1193m）	146	4.25 11.03	cloudy	6	1092	North 354	50	30	20	2370	20.8	43.1	90
26		119	4.25 11.57	cloudy	5	1136	South 176	40	30	30	6410	21	40.5	80
27		98	4.25 12.58	cloudy	4	1093	South 170	10	90	90	1040	26.9	43.2	25
28		85	4.29 11.03	overcast sky	2	1137	Southeast 133	25	10	0	5270	21.7	40.3	95
29		78	4.29 14.44	overcast sky	5	1097	North 10	80	50	15	39800	26.8	37.9	80
30		69	4.29 15.15	overcast sky	4	1105	Northeast 64	15	60	30	5040	22.9	41.9	60
31		62	4.26 10.09	overcast sky	5	1116	Northwest 337	30	50	50	11630	26.4	43.5	40.5
32		58	4.26 11.00	sunny	4	1112	North 338	60	20	30	29300	28.8	37.2	95
33		57	4.25 14.40	sunny	1	1098	Northeast 27	25	30	10	31900	27.2	38.9	90
34		55	4.29 12.56	overcast sky	3	1093	Southeast 154	45	70	60	1296	25.4	43.5	80
35		54	4.29 18.04	overcast sky	5	1109	South 188	75	70	70	14820	25.2	41.5	85
36		50	4.29 17.23	overcast sky	2	1112	North 354	15	60	50	24000	30.8	39.8	70
37		49	4.26 12.08	sunny	2	1098	South 187	45	70	60	22300	29.5	37.8	40
38		48	4.25 17.56	overcast sky	4	1094	Northwest 316	40	30	30	6600	31.2	39.2	80
39		47	4.25 17.24	overcast sky	5	1111	Southeast 139	30	70	70	75300	24.9	42.3	30
40		45	4.25 16.01	sunny	3	1112	North 350	20	50	50	9940	21	40.2	50
41		37	4.30 10.51	overcast sky	3	1092	Northeast 50	70	20	30	5800	29.2	38.5	90
42		35	4.30 11.27	overcast sky	4	1121	Northeast 43	35	75	70	5900	30.5	42.8	40
43		29	4.26 2.17	sunny	3	1093	Southeast 115	80	60	60	41400	30.2	40.1	80
44		24	4.26 4.34	sunny	6	1122	Southeast 155	15	20	35	16600	28.8	39.7	80
45		16	4.26 17.25	sunny	3	1111	South 165	35	75	75	1000	31.9	41.5	30
46		15	5.7 10.34	overcast sky	6	1106	Northwest 329	45	70	70	25700	30.5	40.2	85
47		14	4.30 12.04	overcast sky	3	1105	South 273	60	50	70	11580	31	39.9	70
48		107	4.30 13.05	overcast sky	4	1118	Southeast 156	75	15	10	11230	20.9	43.9	80
49		71	4.30 14.40	overcast sky	5	1167	Northeast 36	15	70	75	2770	22.1	45.6	20
50		26	4.30 15.36	overcast sky	5	1132	Southeast 149	20	30	30	12470	26.2	43.5	30
51		23	4.30 16.18	overcast sky	1	1136	South 178	10	80	85	21300	31.5	42.5	30
52		11	4.30 17.36	overcast sky	2	1103	Southeast 133	40	75	75	3270	304	38.7	70
53		2	5.7 11.30	overcast sky	2	1183	Northwest 309	20	60	70	2450	34.5	40.1	90
54		131	5.1 15.40	overcast sky	4	1109	North 4	70	70	70	2229	21.2	43.5	80
55	N3（1194-1295m）	104	5.1 14.42	overcast sky	4	1194	East 103	75	65	40	4030	18.8	46.7	70
56		103	5.1 12.52	overcast sky	5	1227	Northwest 302	65	30	5	24700	18.7	44.9	50
57		94	5.1 13.21	overcast sky	6	1198	Northwest 320	50	65	60	51700	23.3	41.3	30
58		93	5.1 11.25	overcast sky	4	1194	Southwest 215	25	20	20	107000	29.9	37.6	40
59		92	5.1 10.27	overcast sky	4	1196	Southeast 147	75	30	30	9210	30.5	37.5	90
60		83	5.2 16.17	overcast sky	4	1199	West 256	85	20	20	26300	31.1	39.9	70
61		82	5.2 15.20	overcast sky	5	1195	Shade slope	60	50	50	29500	27.7	40.5	60
62		81	5.2 13.13	overcast sky	4	1194	Southwest 209	25	20	20	20400	28.3	38.2	40
63		21	5.2 12.30	overcast sky	3	1215	Southwest 214	45	20	20	120900	39.3	36.5	90
64		138	5.2 11.45	overcast sky	2	1267	South 183	55	20	20	16640	18.2	39.7	80
65		129	5.2 11.6	overcast sky	4	1253	East 83	75	70	70	216	17.6	43.6	90
66		115	5.7 17.16	cloudy	4	1236	East 95	90	60	40	4620	15.6	45.5	10
67		114	5.7 16.30	cloudy	4	1246	North 346	85	10	5	18090	16.7	43.5	100
68		113	5.7 14.56	cloudy	6	1275	Southeast 157	70	95	60	2530	14.9	46.5	70
69		102	5.7 13.47	cloudy	3	1231	Northeast 35	80	55	65	5060	18.3	43.9	100
70		101	5.8 10.10	cloudy	2	1227	South 181	90	0	0	33200	18.4	42.7	100
71		90	5.8 10.56	cloudy	6	1211	Southwest 217	65	60	60	13380	27.4	47.3	70
72	N4（1296-1398m）	202	5.8 11.24	cloudy	4	1296	West 271	20	70	60	129300	29.4	43	40
73		201	5.8 12.15	cloudy	4	1299	North 6	29	50	75	30300	27.3	48.4	10
74		199	5.10 11.45	cloudy	3	1297	Southwest 249	3	20	10	15200	26.8	46.7	40
75		198	5.10 11.06	cloudy	1	1297	North 6	10	40	5	44600	23.6	51.3	20
76		196	5.10 10.06	cloudy	4	1299	West 249	7	20	10	42800	25.9	45.4	60
77		194	5.8 14.55	cloudy	4	1298	South 167	5	50	0	52000	22.3	40.3	60
78		193	5.8 14.27	cloudy	2	1296	Southeast 117	40	10	5	94700	27.2	38.9	30
79		191	5.8 13.27	cloudy	1	1297	Southwest 237	3	70	30	13490	24.1	51.3	10
80		184	5.10 12.30	cloudy	2	1296	South 170	40	50	0	99700	23.6	39	20
81		183	5.10 13.14	cloudy	2	1305	Northwest 302	60	30	40	26100	21.5	40.5	30
82		170	5.10 15.04	cloudy	4	1298	Southeast 133	25	75	75	2480	21.7	52.2	30
83		164	5.11 9.58	light rain	4	1298	Southeast 139	5	0	0	9450	29.1	43	30
84		154	5.21 15.36	cloudy	4	1297	Northeast 28	80	90	0	37100	22.4	41.5	5
85		145	5.21 16.10	cloudy	4	1300	North 340	85	90	90	16820	24.4	41.8	70
86		143	5.11 16.14	light rain	1	1298	East 74	5	90	90	9940	24	47.5	90
87		142	5.11 13.22	light rain	6	1277	Southwest 232	55	80	40	3950	25.8	43.5	40
88		139	5.11 12.39	light rain	3	1296	Northwest 331	20	10	10	13810	18.7	41.5	70
89		136	5.21 13.29	cloudy	2	1301	North 6	60	60	20	43600	26	38	90
90		127	5.21 14.28	cloudy	5	1302	North 13	35	30	35	20500	17.5	40.1	60
91		112	5.21 15.05	cloudy	5	1296	North 359	80	95	90	11330	16.5	43.5	10
92		200	6.28 11.48	cloudy	4	1297	West 274	10	20	0	71400	28.5	45.9	70
93		186	6.28 10.57	cloudy	2	1305	Southeast 125	70	30	60	8150	22.5	39.6	80
94		180	6.28 9.47	cloudy	3	1299	West 278	3	20	40	72800	21	49.3	80
95		178	5.21 12.29	cloudy	4	1296	South 78	70	20	0	94900	22.6	46	70
96		177	6.28 12.20	cloudy	2	1305	East 90	45	70	70	5900	23.6	45.8	40
97		173	6.28 13.30	cloudy	2	1296	Southwest 219	20	85	90	182	22.2	50.4	20
98		171	6.28 16.00	cloudy	6	1297	Southeast 133	35	60	60	2400	22.4	40.9	50
99		169	5.21 11.43	cloudy	2	1302	West 264	3	0	0	9870	30.7	52	15
100		168	5.21 10.46	cloudy	4	1307	North 21	60	0	0	60200	29.8	45	35
101		167	5.21 10.19	overcast sky	2	1297	Northwest 325	90	0	0	18960	27	51.1	90
102		166	7.2 10.30	cloudy	2	1303	Southeast 149	30	35	10	126000	29.9	45.5	30
103		163	7.2 10.12	cloudy	2	1305	North 7	70	0	0	19570	24.5	42	95
104		162	7.2 11.45	cloudy	3	1309	Southeast 151	5	60	25	22600	24.9	50	35
105		161	7.2 12.17	cloudy	7	1296	East 102	60	80	90	3460	24.3	52.3	35
106		160	7.2 15.17	cloudy	3	1298	Southwest 219	85	30	20	36800	23.6	41	95
107		152	7.2 13.44	cloudy	3	1300	Northeast 30	85	70	90	15510	21.6	49.5	65
108		150	7.2 13.17	cloudy	5	1302	Southeast 135	75	80	70	20300	27.3	47.5	65
109		141	7.6 10.03	sunny	3	1298	Northwest 330	35	60	70	7790	28.6	45.7	45
110		135	7.6 10.30	sunny	5	1307	Northwest 303	80	95	80	893	74.8	48.7	10
111		134	7.6 11.54	sunny	4	1299	South 195	15	50	95	8620	25.8	44.5	98
112		125	7.6 12.54	sunny	3	1314	Southeast 126	70	40	40	7590	18.2	42.5	70
113		124	7.6 14.18	sunny	4	1309	South 193	15	80	80	3840	17.9	48	50
114		123	7.6 15.54	sunny	4	1327	Southeast 143	45	50	50	5550	19.4	44.9	30
115		122	7.6 15.30	sunny	3	1297	Northeast 64	30	70	80	2930	16.3	47.6	30
116		110	7.6 15.56	sunny	4	1298	South 190	30	95	95	1275	15.1	49.7	25
117		109	7.6 17.02	sunny	4	1302	West 248	90	0	0	15470	17.3	39.8	95
